# Supplementary material for: Iridoid Glycosides and Coumarin Glycoside Derivatives from the Roots of Nymphoides peltata and Their In Vitro Wound Healing Properties
Source: Int J Mol Sci. 2024 Jan 19;25(2):1268. doi: 10.3390/ijms25021268 (PMC10816987; doi:10.3390/ijms25021268)
Supplement: Supplementary file 1 [file ijms-25-01268-s001.zip]

Archive with 1 entries (1 files):
- ijms-2802781-supplementary.pdf
